# Supplementary material for: Audit lead selection and yield prediction from historical tax data using artificial neural networks
Source: PLoS One. 2022 Nov 30;17(11):e0278121. doi: 10.1371/journal.pone.0278121 (PMC9710839; doi:10.1371/journal.pone.0278121)
Supplement: S1 File — (XLSX) [file pone.0278121.s020.xlsx]

## Sheet: Information
Title:	Audit lead selection and yield prediction from historical tax data
Authors:	Trevor Chan, Cheng-En Tan, and Ilias Tagkopoulos*
Email of corresponding author:	itagkopoulos@ucdavis.edu
	* denotes corresponding author

## Sheet: Data Description
Index	Description	Data Type	Encoding
1	Type of Business	Categorical	One-hot
2	Filing Frequency	Categorical	One-hot
3	North American Industry Classification System (NAICS) Code	Categorical	One-hot
4	Anonymized Primary Business Zip Code ID	Categorical	One-hot
5	Anonymized Primary City ID	Categorical	One-hot
6	Site ID	Numeric	None
7	Business Establishment Date	Date	None
8	Business Close Date	Date	None
9	Business Establish Start Date (location specific)	Date	None
10	Business Close Date (location specific)	Date	None
11	Anonymized Selling Location City Name ID	Categorical	One-hot
12	Anonymized Selling Location Zip Code ID	Categorical	One-hot
13	Return Filing Period	Date	None
14	Return Period Begin	Date	None
15	Return Period End	Date	None
16	Return Received Date	Date	None
17	Return Due Date	Date	None
18	Return Type	Categorical	None
19	Form Type	Categorical	None
20	Total Gross Sales (typically includes taxable and non-taxable)	Numeric	None
21	Use Tax Purchases	Numeric	None
22	Fixture and Equipment Sales	Numeric	None
23	Total Sales: Sum of Gross Sales + Use Tax Purchases + Fixture and Equipment Sales	Numeric	None
24	Sale for Resale	Numeric	None
25	Sale of Nontaxable Food	Numeric	None
26	Nontaxable Labor included in Gross Sales	Numeric	None
27	Nontaxable Sale to Federal Government	Numeric	None
28	Nontaxable sale to Interstate and Foreign Commerce	Numeric	None
29	Nontaxable Sales Tax included in Gross Sales	Numeric	None
30	Other Nontaxable Deductions	Numeric	None
31	Total Nontaxable Deductions	Numeric	None
32	Taxable Sales: Total Sale - Total Nontaxable Deductions	Numeric	None
33	Special District Tax	Numeric	None
34	Tax Due: Total State Tax + Special District Tax	Numeric	None
35	Excess Tax	Numeric	None
36	Monthly 1st prepayment made	Numeric	None
37	Monthly 2nd prepayment made	Numeric	None
38	Total Prepayments made for the quarter	Numeric	None
39	Remaining tax after prepayment	Numeric	None
40	Late Penalty	Numeric	None
41	Total Amount Due	Numeric	None
42	Late Interest	Numeric	None
Table SFD1: List of data per data group, with a total of 42 features. Red text indicates the features that were removed and not used in analysis. Index 1-12 denote the Registration table data while Index 13-42 denote the Return table data

## Sheet: Clustering Data
Index	Feature	Percentage of 0’s
1	Fixture and Equipment Sales	0.9997
2	Nontaxable sale to Interstate and Foreign Commerce	0.9976
3	Nontaxable Sale to Federal Government	0.9968
4	Nontaxable Labor included in Gross Sales	0.9946
5	Excess Tax	0.9851
6	Other nontaxable deductions	0.9702
7	Sale for Resale	0.9673
8	Use Tax Purchases	0.9281
9	Late Penalty	0.9089
10	Late Interest	0.9083
11	Sale of Nontaxable Food	0.8226
12	Nontaxable Sales Tax included in Gross Sales	0.6234
13	Monthly 2nd prepayment made	0.3269
14	Monthly 1st prepayment made	0.3241
15	Remaining Tax	0.011
16	Total Amount Due	0.0103
17	Special District Tax	0.0098
18	Tax Due	0.0078
19	Total Gross Sales	0.0063
20	Total Sales	0.0059
Table SFC1: Table showing numeric features ranked by sparsity – red denotes features that were removed (sparsity > 60%) before data visualization with PCA and t-SNE.
Cluster	Number of Rules found
1	160
2	19266
3	8
4	4693
5	5187
6	12597
7	3458
Table SFC2: Number of rules found per cluster using the Apriori algorithm for association rule mining
Index	Rules	Support	Confidence	Lift	Cluster
1	Remaining Tax is between $1,892 and $1,976 => Total Amount Due is between $1,904 and $1,976	0.014	1	72	1
2	Remaining Tax is between $2,855 and $2,883 => Total Amount Due is between $2,855 and $2,883	0.014	1	72	1
3	Total Sales is between $140,100 and $151,400 => Total Gross Sales is between $140,100 and $151,400	0.014	1	72	1
4	Total Gross Sales is between $79,370 and $81,820 => Total Sales is between $79,370 and $81,820	0.014	1	72	1
5	Total Sales is between $106,900 and $109,700 => Total Gross Sales is between $106,900 and $109,700	0.014	1	72	1
6	Total Sales is between $31,110 and $31,770 => Total Gross Sales is between $31,110 and $31,770	0.014	1	72	1
7	Total Amount Due is between $6,323 and $7,418 => Remaining Tax is between $6,261 and $7,418	0.014	1	72	1
8	Remaining Tax is between $4,099 and $4,122 => Total Amount Due is between $4,099 and $4,121	0.014	1	72	1
9	Total Sales is between $38,040 and $38,530 => Total Gross Sales is between $38,040 and $38,530	0.014	1	72	1
10	Remaining Tax is between $4,694 and $4,887 => Total Amount Due is between $4,694 and $4,887	0.014	1	72	1
11	Total Gross Sales is between $296,960 and $297,490 => Total Sales is between $296,960 and $297,490	0.013	1	78	2
12	Total Gross Sales is between $296,960 and $297,490 => District Tax is between $3,115 and $3,149	0.013	1	78	2
13	Total Gross Sales is between $296,960 and $297,490 => Tax Due is between $21,859 and $22,191	0.013	1	78	2
14	Total Gross Sales is between $296,960 and $297,490 => Monthly 1st prepayment made is between $6,058 and $6,110	0.013	1	78	2
15	Total Gross Sales is between $296,960 and $297,490 => Monthly 2nd prepayment made is between $7,088 and $7,103	0.013	1	78	2
16	Total Gross Sales is between $296,960 and $297,490 => Remaining Tax is between $7,767 and $7,779	0.013	1	78	2
17	Total Gross Sales is between $296,960 and $297,490 => Total Amount Due is between $8,674 and $8,681	0.013	1	78	2
18	District Tax is between $4,696 and $4,746 => Tax Due is between $25,919 and $26,005	0.013	1	78	2
19	District Tax is between $4,696 and $4,746 => Monthly 1st prepayment made is between $8,712 and $8,774	0.013	1	78	2
20	District Tax is between $4,696 and $4,746 => Monthly 2nd prepayment made is between $9,443 and $9,454	0.013	1	78	2
21	Remaining Tax is between $4,426 and $4,441 => Total Amount Due is between $4,426 and $4,441	0.019	1	53.5	3
22	Total Sales is between $217,440 and $218,570 => Total Gross Sales is between $217,400 and $218,600	0.019	1	53.5	3
23	Total Gross Sales is between $492,500 and $638,400 => Total Sales is between $492,490 and $645,480	0.019	1	53.5	3
24	Total Amount Due is between $3,559 and $3,648 => Remaining Tax is between $3,559 and $3,648	0.019	1	53.5	3
25	District Tax is between $788 and $1,065 => Tax Due is between $5,509 and $8,440	0.019	1	53.5	3
26	Total Gross Sales is between $102,500 and $103,400 => Total Sales is between $102,530 and $103,400	0.019	1	53.5	3
27	Remaining Tax is between $4,905 and $4,913 => Total Amount Due is between $4,905 and $4,913	0.019	1	53.5	3
28	Monthly 2nd prepayment made is between $0 and $30 => Monthly 1st prepayment made is between $0 and $30	0.028	1	35.67	3
29	Total Gross Sales is between $960,000 and $961,800 => Total Sales is between $960,000 and $961,800	0.053	1	19	4
30	Total Gross Sales is between $960,000 and $961,800 => District Tax is between $14,290 and $14,440	0.053	1	19	4
31	Total Gross Sales is between $960,000 and $961,800 => Tax Due is between $86,348 and $86,847	0.053	1	19	4
32	Total Gross Sales is between $960,000 and $961,800 => Monthly 1st prepayment made is between $28,937 and $29,039	0.053	1	19	4
33	Total Gross Sales is between $960,000 and $961,800 => Monthly 2nd prepayment made is between $30,467 and $30,577	0.053	1	19	4
34	Total Gross Sales is between $960,000 and $961,800 => Remaining Tax is between $26,827 and $26,847	0.053	1	19	4
35	Total Gross Sales is between $960,000 and $961,800 => Total Amount Due is between $26,827 and $26,847	0.053	1	19	4
36	Total Gross Sales is between $845,200 and $845,500 => Total Sales is between $845,200 and $845,500	0.053	1	19	4
37	Total Gross Sales is between $845,200 and $845,500 => District Tax is between $9,668 and $9,701	0.053	1	19	4
38	Total Gross Sales is between $845,200 and $845,500 => Tax Due is between $67,980 and $68,159	0.053	1	19	4
39	Total Gross Sales is between $674,800 and $674,900 => Total Sales is between $674,800 and $674,960	0.048	1	21	5
40	Total Gross Sales is between $674,800 and $674,900 => District Tax is between $8,435 and $8,440	0.048	1	21	5
41	Total Gross Sales is between $674,800 and $674,900 => Tax Due is between $58,764 and $58,855	0.048	1	21	5
42	Total Gross Sales is between $674,800 and $674,900 => Monthly 1st prepayment made is between $17,333 and $17,444	0.048	1	21	5
43	Total Gross Sales is between $674,800 and $674,900 => Monthly 2nd prepayment made is between $18,417 and $18,471	0.048	1	21	5
44	Total Gross Sales is between $674,800 and $674,900 => Remaining Tax is between $23,014 and $23,381	0.048	1	21	5
45	Total Gross Sales is between $674,800 and $674,900 => Total Amount Due is between $23,014 and $23,381	0.048	1	21	5
46	District Tax is between $8,185 and $8,190 => Tax Due is between $57,594 and $57,610	0.048	1	21	5
47	District Tax is between $8,185 and $8,190 => Monthly 1st prepayment made is between $17,329 and $17,330	0.048	1	21	5
48	District Tax is between $8,185 and $8,190 => Monthly 2nd prepayment made is between $20,194 and $20,222	0.048	1	21	5
49	Total Gross Sales is between $538,790 and $539,640 => Total Amount Due is between $14,078 and $14,099	0.02	1	51	6
50	Total Gross Sales is between $538,790 and $539,640 => Remaining Tax is between $14,078 and $14,099	0.02	1	51	6
51	Total Gross Sales is between $538,790 and $539,640 => Monthly 2nd prepayment made is between $17,091 and $17,094	0.02	1	51	6
52	Total Gross Sales is between $538,790 and $539,640 => Monthly 1st prepayment made is between $15,874 and $16,324	0.02	1	51	6
53	Total Gross Sales is between $538,790 and $539,640 => Tax Due is between $47,040 and $47,170	0.02	1	51	6
54	Total Gross Sales is between $538,790 and $539,640 => District Tax is between $6,735 and $6,740	0.02	1	51	6
55	Total Gross Sales is between $538,790 and $539,640 => Total Sales is between $538,790 and $539,640	0.02	1	51	6
56	Remaining Tax is between $16,361 and $16,688 => Monthly 2nd prepayment made is between $15,554 and $15,665	0.02	1	51	6
57	Remaining Tax is between $16,361 and $16,688 => Monthly 1st prepayment made is between $13,921 and $13,925	0.02	1	51	6
58	Remaining Tax is between $16,361 and $16,688 => Tax Due is between $45,840 and $46,110	0.02	1	51	6
59	Total Gross Sales is between $1,278,800 and $1,281,000 => Total Amount Due is between $31,709 and $31,853	0.071	1	14	7
60	Total Gross Sales is between $1,278,800 and $1,281,000 => Remaining Tax is between $31,709 and $31,853	0.071	1	14	7
61	Total Gross Sales is between $1,278,800 and $1,281,000 => Monthly 2nd prepayment made is between $36,750 and $36,820	0.071	1	14	7
62	Total Gross Sales is between $1,278,800 and $1,281,000 => Monthly 1st prepayment made is between $34,080 and $34,250	0.071	1	14	7
63	Total Gross Sales is between $1,278,800 and $1,281,000 => Tax Due is between $102,670 and $103,320	0.071	1	14	7
64	Total Gross Sales is between $1,278,800 and $1,281,000 => District Tax is between $14,679 and $14,708	0.071	1	14	7
65	Total Gross Sales is between $1,278,800 and $1,281,000 => Total Sales is between $1,277,700 and $1,279,000	0.071	1	14	7
66	District Tax is between $18,538 and $18,601 => Total Sales is between $1,491,700 and $1,497,600	0.071	1	14	7
67	District Tax is between $18,538 and $18,601 => Total Gross Sales is between $1,485,200 and $1,490,800	0.071	1	14	7
68	District Tax is between $18,538 and $18,601 => Tax Due is between $129,450 and $130,080	0.071	1	14	7
Table SFC3: Top ten associative mined rules per cluster with support, confidence, and lift measurements. Rules are separated by arrow delimiters between events A and B. Support denotes the probability of events A and B occurring together, while confidence denotes the conditional probability of B given A, and finally lift denotes the factor by which the cooccurrence of A and B exceed the probabili…
Index	Feature Ordering	Number of tax records	Number of audited records	Records with audit yield > $0	Records with audit yield > CDTFA threshold	Audit yield (> $0) rate	Audit yield (> CDTFA threshold) rate	Percentage of audited records
1	Total Gross Sales = Total Sales > Taxable Sales > Nontaxable Sales Tax included in Gross Sales = Total Nontaxable Deductions > Tax Due > Total Prepayments > Monthly 2nd prepayment made > Monthly 1st prepayment made > Remaining Tax = Total Amount Due > Special District Tax > Use Tax Purchases = Fixture and Equipment Sales = Sale for Resale = Sale of Nontaxable Food = Nontaxable Labor included in G…	103	50	21	19	0.42	0.38	0.4854
2	Total Gross Sales = Total Sales > Taxable Sales > Nontaxable Sales Tax included in Gross Sales = Total Nontaxable Deductions = Remaining Tax = Total Amount Due > Tax Due > Special District Tax > Use Tax Purchases = Fixture and Equipment Sales = Sale for Resale = Sale of Nontaxable Food = Nontaxable Labor included in Gross Sales = Nontaxable Sale to Federal Government = Nontaxable sale to Intersta…	153	63	24	14	0.38	0.22	0.4118
3	Total Gross Sales = Total Sales > Taxable Sales > Tax Due > Nontaxable Sales Tax included in Gross Sales = Total Nontaxable Deductions > Total Prepayments > Remaining Tax = Total Amount Due > Monthly 1st prepayment made > Monthly 2nd prepayment made > Special District Tax > Use Tax Purchases = Fixture and Equipment Sales = Sale for Resale = Sale of Nontaxable Food = Nontaxable Labor included in G…	119	48	23	15	0.48	0.31	0.4034
4	Total Gross Sales = Total Sales > Taxable Sales > Nontaxable Sales Tax included in Gross Sales = Total Nontaxable Deductions = Tax Due > Total Prepayments > Monthly 2nd prepayment made > Monthly 1st prepayment made > Remaining Tax = Total Amount Due > Special District Tax > Use Tax Purchases = Fixture and Equipment Sales = Sale for Resale = Sale of Nontaxable Food = Nontaxable Labor included in G…	127	44	13	9	0.3	0.2	0.3465
5	Total Gross Sales = Total Sales > Sale of Nontaxable Food = Total Nontaxable Deductions > Taxable Sales > Remaining Tax = Total Amount Due > Tax Due > Special District Tax > Use Tax Purchases = Fixture and Equipment Sales = Sale for Resale = Nontaxable Labor included in Gross Sales = Nontaxable Sale to Federal Government = Nontaxable sale to Interstate and Foreign Commerce = Nontaxable Sales Tax …	106	34	6	6	0.18	0.18	0.3208
6	Total Gross Sales = Total Sales > Taxable Sales > Tax Due > Nontaxable Sales Tax included in Gross Sales = Total Nontaxable Deductions = Remaining Tax = Total Amount Due > Special District Tax > Use Tax Purchases = Fixture and Equipment Sales = Sale for Resale = Sale of Nontaxable Food = Nontaxable Labor included in Gross Sales = Nontaxable Sale to Federal Government = Nontaxable sale to Intersta…	182	55	26	16	0.47	0.29	0.3022
7	Total Gross Sales = Total Sales > Taxable Sales > Tax Due = Remaining Tax = Total Amount Due > Other Nontaxable Deductions > Special District Tax > Use Tax Purchases = Fixture and Equipment Sales = Sale for Resale = Sale of Nontaxable Food = Nontaxable Labor included in Gross Sales = Nontaxable Sale to Federal Government = Nontaxable sale to Interstate and Foreign Commerce = Nontaxable Sales Tax …	117	34	0	0	0	0	0.2906
8	Total Gross Sales = Total Sales = Taxable Sales > Tax Due > Remaining Tax = Total Amount Due > Special District Tax > Use Tax Purchases = Fixture and Equipment Sales = Sale for Resale = Sale of Nontaxable Food = Nontaxable Labor included in Gross Sales = Nontaxable Sale to Federal Government = Nontaxable sale to Interstate and Foreign Commerce = Nontaxable Sales Tax included in Gross Sales = Othe…	450	85	34	27	0.4	0.32	0.1889
9	Total Gross Sales = Total Sales = Taxable Sales > Tax Due > Remaining Tax = Total Amount Due > Special District Tax > Late Penalty > Late Interest > Use Tax Purchases = Fixture and Equipment Sales = Sale for Resale = Sale of Nontaxable Food = Nontaxable Labor included in Gross Sales = Nontaxable Sale to Federal Government = Nontaxable sale to Interstate and Foreign Commerce = Nontaxable Sales Tax…	223	40	29	24	0.73	0.6	0.1794
10	Total Gross Sales = Total Sales > Taxable Sales > Nontaxable Sales Tax included in Gross Sales = Total Nontaxable Deductions = Tax Due = Remaining Tax = Total Amount Due > Special District Tax > Use Tax Purchases = Fixture and Equipment Sales = Sale for Resale = Sale of Nontaxable Food = Nontaxable Labor included in Gross Sales = Nontaxable Sale to Federal Government = Nontaxable sale to Intersta…	229	41	17	6	0.41	0.15	0.179
11	Total Gross Sales = Total Sales = Taxable Sales > Tax Due > Total Prepayments > Remaining Tax = Total Amount Due > Monthly 2nd prepayment made > Monthly 1st prepayment made > Special District Tax > Late Penalty > Late Interest > Use Tax Purchases = Fixture and Equipment Sales = Sale for Resale = Sale of Nontaxable Food = Nontaxable Labor included in Gross Sales = Nontaxable Sale to Federal Govern…	119	21	10	6	0.48	0.29	0.1765
12	Total Gross Sales = Total Sales = Taxable Sales > Tax Due > Remaining Tax = Total Amount Due > Total Prepayments > Monthly 1st prepayment made = Monthly 2nd prepayment made > Special District Tax > Use Tax Purchases = Fixture and Equipment Sales = Sale for Resale = Sale of Nontaxable Food = Nontaxable Labor included in Gross Sales = Nontaxable Sale to Federal Government = Nontaxable sale to Inter…	180	30	14	13	0.47	0.43	0.1667
13	Total Gross Sales = Total Sales = Taxable Sales > Remaining Tax = Total Amount Due > Tax Due > Special District Tax > Use Tax Purchases = Fixture and Equipment Sales = Sale for Resale = Sale of Nontaxable Food = Nontaxable Labor included in Gross Sales = Nontaxable Sale to Federal Government = Nontaxable sale to Interstate and Foreign Commerce = Nontaxable Sales Tax included in Gross Sales = Othe…	384	64	21	16	0.33	0.25	0.1667
14	Total Gross Sales = Total Sales > Taxable Sales > Nontaxable Sales Tax included in Gross Sales = Tax Due > Remaining Tax = Total Amount Due > Total Prepayments > Monthly 1st prepayment made = Monthly 2nd prepayment made > Special District Tax > Use Tax Purchases = Fixture and Equipment Sales = Sale for Resale = Sale of Nontaxable Food = Nontaxable Labor included in Gross Sales = Nontaxable Sale t…	110	18	7	7	0.39	0.39	0.1636
15	Total Gross Sales = Total Sales = Taxable Sales > Tax Due > Remaining Tax = Total Amount Due > Total Prepayments > Monthly 1st prepayment made > Monthly 2nd prepayment made > Special District Tax > Use Tax Purchases = Fixture and Equipment Sales = Sale for Resale = Sale of Nontaxable Food = Nontaxable Labor included in Gross Sales = Nontaxable Sale to Federal Government = Nontaxable sale to Inter…	117	19	10	7	0.53	0.37	0.1624
16	Total Gross Sales = Total Sales > Sale of Nontaxable Food = Total Nontaxable Deductions > Taxable Sales > Tax Due = Remaining Tax = Total Amount Due > Special District Tax > Use Tax Purchases = Fixture and Equipment Sales = Sale for Resale = Nontaxable Labor included in Gross Sales = Nontaxable Sale to Federal Government = Nontaxable sale to Interstate and Foreign Commerce = Nontaxable Sales Tax …	138	22	5	5	0.23	0.23	0.1594
17	Total Gross Sales = Total Sales = Taxable Sales > Remaining Tax = Total Amount Due > Tax Due > Special District Tax > Late Penalty > Late Interest > Use Tax Purchases = Fixture and Equipment Sales = Sale for Resale = Sale of Nontaxable Food = Nontaxable Labor included in Gross Sales = Nontaxable Sale to Federal Government = Nontaxable sale to Interstate and Foreign Commerce = Nontaxable Sales Tax…	136	21	12	8	0.57	0.38	0.1544
18	Total Gross Sales = Total Sales = Taxable Sales > Tax Due > Total Prepayments > Remaining Tax = Total Amount Due > Monthly 1st prepayment made > Monthly 2nd prepayment made > Special District Tax > Late Penalty > Late Interest > Use Tax Purchases = Fixture and Equipment Sales = Sale for Resale = Sale of Nontaxable Food = Nontaxable Labor included in Gross Sales = Nontaxable Sale to Federal Govern…	123	17	5	5	0.29	0.29	0.1382
19	Total Gross Sales = Total Sales = Taxable Sales > Tax Due > Remaining Tax = Total Amount Due > Total Prepayments > Monthly 2nd prepayment made > Monthly 1st prepayment made > Special District Tax > Use Tax Purchases = Fixture and Equipment Sales = Sale for Resale = Sale of Nontaxable Food = Nontaxable Labor included in Gross Sales = Nontaxable Sale to Federal Government = Nontaxable sale to Inter…	164	22	9	9	0.41	0.41	0.1341
20	Total Gross Sales = Total Sales = Taxable Sales > Tax Due > Remaining Tax = Total Amount Due > Total Prepayments > Monthly 1st prepayment made > Special District Tax > Monthly 2nd prepayment made > Use Tax Purchases = Fixture and Equipment Sales = Sale for Resale = Sale of Nontaxable Food = Nontaxable Labor included in Gross Sales = Nontaxable Sale to Federal Government = Nontaxable sale to Inter…	143	19	16	12	0.84	0.63	0.1329
21	Total Gross Sales = Total Sales > Taxable Sales > Tax Due = Remaining Tax = Total Amount Due > Nontaxable Sales Tax included in Gross Sales = Total Nontaxable Deductions > Special District Tax > Use Tax Purchases = Fixture and Equipment Sales = Sale for Resale = Sale of Nontaxable Food = Nontaxable Labor included in Gross Sales = Nontaxable Sale to Federal Government = Nontaxable sale to Intersta…	106	14	9	6	0.64	0.43	0.1321
22	Total Gross Sales = Total Sales = Taxable Sales > Tax Due > Total Prepayments > Monthly 2nd prepayment made > Monthly 1st prepayment made > Remaining Tax = Total Amount Due > Special District Tax > Use Tax Purchases = Fixture and Equipment Sales = Sale for Resale = Sale of Nontaxable Food = Nontaxable Labor included in Gross Sales = Nontaxable Sale to Federal Government = Nontaxable sale to Inter…	2865	334	67	54	0.2	0.16	0.1166
23	Total Gross Sales = Total Sales > Sale of Nontaxable Food > Taxable Sales > Tax Due = Remaining Tax = Total Amount Due > Special District Tax > Late Penalty > Late Interest > Use Tax Purchases = Fixture and Equipment Sales = Sale for Resale = Nontaxable Labor included in Gross Sales = Nontaxable Sale to Federal Government = Nontaxable sale to Interstate and Foreign Commerce = Nontaxable Sales Tax…	267	30	2	1	0.07	0.03	0.1124
24	Total Gross Sales = Total Sales = Taxable Sales > Tax Due = Remaining Tax = Total Amount Due > Special District Tax > Late Penalty > Late Interest > Use Tax Purchases = Fixture and Equipment Sales = Sale for Resale = Sale of Nontaxable Food = Nontaxable Labor included in Gross Sales = Nontaxable Sale to Federal Government = Nontaxable sale to Interstate and Foreign Commerce = Nontaxable Sales Tax…	1290	141	116	97	0.82	0.69	0.1093
25	Total Gross Sales = Total Sales = Taxable Sales > Tax Due > Total Prepayments > Monthly 2nd prepayment made > Remaining Tax = Total Amount Due > Monthly 1st prepayment made > Special District Tax > Use Tax Purchases = Fixture and Equipment Sales = Sale for Resale = Sale of Nontaxable Food = Nontaxable Labor included in Gross Sales = Nontaxable Sale to Federal Government = Nontaxable sale to Inter…	1484	161	46	39	0.29	0.24	0.1085
26	Total Gross Sales = Total Sales = Taxable Sales > Tax Due > Total Prepayments > Remaining Tax = Total Amount Due > Monthly 2nd prepayment made > Monthly 1st prepayment made > Special District Tax > Use Tax Purchases = Fixture and Equipment Sales = Sale for Resale = Sale of Nontaxable Food = Nontaxable Labor included in Gross Sales = Nontaxable Sale to Federal Government = Nontaxable sale to Inter…	3318	343	100	71	0.29	0.21	0.1034
27	Total Gross Sales = Total Sales > Taxable Sales > Sale of Nontaxable Food = Total Nontaxable Deductions > Tax Due = Remaining Tax = Total Amount Due > Special District Tax > Use Tax Purchases = Fixture and Equipment Sales = Sale for Resale = Nontaxable Labor included in Gross Sales = Nontaxable Sale to Federal Government = Nontaxable sale to Interstate and Foreign Commerce = Nontaxable Sales Tax …	120	12	5	0	0.42	0	0.1
28	Total Gross Sales = Total Sales = Taxable Sales > Tax Due > Remaining Tax = Total Amount Due > Total Prepayments > Monthly 2nd prepayment made > Special District Tax > Monthly 1st prepayment made > Use Tax Purchases = Fixture and Equipment Sales = Sale for Resale = Sale of Nontaxable Food = Nontaxable Labor included in Gross Sales = Nontaxable Sale to Federal Government = Nontaxable sale to Inter…	205	20	10	6	0.5	0.3	0.0976
29	Total Gross Sales = Total Sales > Taxable Sales > Nontaxable Sales Tax included in Gross Sales = Tax Due = Remaining Tax = Total Amount Due > Special District Tax > Late Penalty > Late Interest > Use Tax Purchases = Fixture and Equipment Sales = Sale for Resale = Sale of Nontaxable Food = Nontaxable Labor included in Gross Sales = Nontaxable Sale to Federal Government = Nontaxable sale to Interst…	185	18	17	13	0.94	0.72	0.0973
30	Total Sales > Total Gross Sales > Taxable Sales > Sale of Nontaxable Food > Tax Due = Remaining Tax = Total Amount Due > Nontaxable Sales Tax included in Gross Sales > Special District Tax > Use Tax Purchases > Fixture and Equipment Sales = Sale for Resale = Nontaxable Labor included in Gross Sales = Nontaxable Sale to Federal Government = Nontaxable sale to Interstate and Foreign Commerce = Othe…	127	12	0	0	0	0	0.0945
31	Total Gross Sales = Total Sales = Taxable Sales > Tax Due > Total Prepayments > Remaining Tax = Total Amount Due > Monthly 1st prepayment made > Monthly 2nd prepayment made > Special District Tax > Use Tax Purchases = Fixture and Equipment Sales = Sale for Resale = Sale of Nontaxable Food = Nontaxable Labor included in Gross Sales = Nontaxable Sale to Federal Government = Nontaxable sale to Inter…	3610	339	76	63	0.22	0.19	0.0939
32	Total Gross Sales = Total Sales = Taxable Sales > Tax Due > Total Prepayments > Remaining Tax = Total Amount Due > Monthly 1st prepayment made = Monthly 2nd prepayment made > Special District Tax > Use Tax Purchases = Fixture and Equipment Sales = Sale for Resale = Sale of Nontaxable Food = Nontaxable Labor included in Gross Sales = Nontaxable Sale to Federal Government = Nontaxable sale to Inter…	1032	80	18	13	0.23	0.16	0.0775
33	Total Sales = Taxable Sales > Total Gross Sales > Tax Due > Total Prepayments > Remaining Tax = Total Amount Due > Monthly 2nd prepayment made > Monthly 1st prepayment made > Special District Tax > Use Tax Purchases > Fixture and Equipment Sales = Sale for Resale = Sale of Nontaxable Food = Nontaxable Labor included in Gross Sales = Nontaxable Sale to Federal Government = Nontaxable sale to Inter…	354	27	1	1	0.04	0.04	0.0763
34	Total Gross Sales = Total Sales = Taxable Sales > Tax Due > Total Prepayments > Monthly 1st prepayment made > Remaining Tax = Total Amount Due > Monthly 2nd prepayment made > Special District Tax > Use Tax Purchases = Fixture and Equipment Sales = Sale for Resale = Sale of Nontaxable Food = Nontaxable Labor included in Gross Sales = Nontaxable Sale to Federal Government = Nontaxable sale to Inter…	1792	135	31	28	0.23	0.21	0.0753
35	Total Gross Sales = Total Sales = Taxable Sales > Tax Due > Total Prepayments > Monthly 1st prepayment made > Monthly 2nd prepayment made > Remaining Tax = Total Amount Due > Special District Tax > Use Tax Purchases = Fixture and Equipment Sales = Sale for Resale = Sale of Nontaxable Food = Nontaxable Labor included in Gross Sales = Nontaxable Sale to Federal Government = Nontaxable sale to Inter…	1857	138	43	29	0.31	0.21	0.0743
36	Total Sales = Taxable Sales > Total Gross Sales > Tax Due > Total Prepayments > Monthly 2nd prepayment made > Monthly 1st prepayment made > Remaining Tax = Total Amount Due > Special District Tax > Use Tax Purchases > Fixture and Equipment Sales = Sale for Resale = Sale of Nontaxable Food = Nontaxable Labor included in Gross Sales = Nontaxable Sale to Federal Government = Nontaxable sale to Inter…	279	19	2	1	0.11	0.05	0.0681
37	Total Gross Sales = Total Sales > Taxable Sales > Nontaxable Sales Tax included in Gross Sales > Tax Due > Total Prepayments > Monthly 2nd prepayment made > Monthly 1st prepayment made > Remaining Tax = Total Amount Due > Special District Tax > Use Tax Purchases = Fixture and Equipment Sales = Sale for Resale = Sale of Nontaxable Food = Nontaxable Labor included in Gross Sales = Nontaxable Sale t…	225	15	1	1	0.07	0.07	0.0667
38	Total Gross Sales = Total Sales = Taxable Sales > Tax Due > Remaining Tax = Total Amount Due > Monthly 1st prepayment made = Total Prepayments > Special District Tax > Use Tax Purchases = Fixture and Equipment Sales = Sale for Resale = Sale of Nontaxable Food = Nontaxable Labor included in Gross Sales = Nontaxable Sale to Federal Government = Nontaxable sale to Interstate and Foreign Commerce = N…	190	12	5	5	0.42	0.42	0.0632
39	Total Gross Sales = Total Sales = Taxable Sales > Tax Due > Total Prepayments > Monthly 1st prepayment made = Monthly 2nd prepayment made > Remaining Tax = Total Amount Due > Special District Tax > Use Tax Purchases = Fixture and Equipment Sales = Sale for Resale = Sale of Nontaxable Food = Nontaxable Labor included in Gross Sales = Nontaxable Sale to Federal Government = Nontaxable sale to Inter…	578	35	9	5	0.26	0.14	0.0606
40	Total Gross Sales = Total Sales > Taxable Sales > Tax Due > Nontaxable Sales Tax included in Gross Sales > Total Prepayments > Remaining Tax = Total Amount Due > Monthly 1st prepayment made > Monthly 2nd prepayment made > Special District Tax > Use Tax Purchases = Fixture and Equipment Sales = Sale for Resale = Sale of Nontaxable Food = Nontaxable Labor included in Gross Sales = Nontaxable Sale t…	256	14	4	4	0.29	0.29	0.0547
41	Total Sales = Taxable Sales > Total Gross Sales > Tax Due > Total Prepayments > Remaining Tax = Total Amount Due > Monthly 1st prepayment made > Monthly 2nd prepayment made > Special District Tax > Use Tax Purchases > Fixture and Equipment Sales = Sale for Resale = Sale of Nontaxable Food = Nontaxable Labor included in Gross Sales = Nontaxable Sale to Federal Government = Nontaxable sale to Inter…	346	18	1	1	0.06	0.06	0.052
42	Total Gross Sales = Total Sales > Taxable Sales > Nontaxable Sales Tax included in Gross Sales = Tax Due > Total Prepayments > Monthly 2nd prepayment made > Monthly 1st prepayment made > Remaining Tax = Total Amount Due > Special District Tax > Use Tax Purchases = Fixture and Equipment Sales = Sale for Resale = Sale of Nontaxable Food = Nontaxable Labor included in Gross Sales = Nontaxable Sale t…	2199	114	28	17	0.25	0.15	0.0518
43	Total Gross Sales = Total Sales > Taxable Sales > Nontaxable Sales Tax included in Gross Sales = Tax Due > Total Prepayments > Remaining Tax = Total Amount Due > Monthly 1st prepayment made = Monthly 2nd prepayment made > Special District Tax > Use Tax Purchases = Fixture and Equipment Sales = Sale for Resale = Sale of Nontaxable Food = Nontaxable Labor included in Gross Sales = Nontaxable Sale t…	1001	50	9	7	0.18	0.14	0.05
44	Total Gross Sales = Total Sales = Taxable Sales > Tax Due > Total Prepayments > Monthly 2nd prepayment made > Monthly 1st prepayment made > Special District Tax > Remaining Tax = Total Amount Due > Use Tax Purchases = Fixture and Equipment Sales = Sale for Resale = Sale of Nontaxable Food = Nontaxable Labor included in Gross Sales = Nontaxable Sale to Federal Government = Nontaxable sale to Inter…	823	39	5	4	0.13	0.1	0.0474
45	Total Gross Sales = Total Sales = Taxable Sales > Tax Due = Remaining Tax = Total Amount Due > Special District Tax > Use Tax Purchases = Fixture and Equipment Sales = Sale for Resale = Sale of Nontaxable Food = Nontaxable Labor included in Gross Sales = Nontaxable Sale to Federal Government = Nontaxable sale to Interstate and Foreign Commerce = Nontaxable Sales Tax included in Gross Sales = Othe…	6894	325	148	109	0.46	0.34	0.0471
46	Total Gross Sales = Total Sales > Taxable Sales > Nontaxable Sales Tax included in Gross Sales = Tax Due > Total Prepayments > Monthly 1st prepayment made = Monthly 2nd prepayment made > Remaining Tax = Total Amount Due > Special District Tax > Use Tax Purchases = Fixture and Equipment Sales = Sale for Resale = Sale of Nontaxable Food = Nontaxable Labor included in Gross Sales = Nontaxable Sale t…	580	27	5	5	0.19	0.19	0.0466
47	Total Gross Sales = Total Sales > Taxable Sales > Sale of Nontaxable Food > Tax Due = Remaining Tax = Total Amount Due > Special District Tax > Use Tax Purchases = Fixture and Equipment Sales = Sale for Resale = Nontaxable Labor included in Gross Sales = Nontaxable Sale to Federal Government = Nontaxable sale to Interstate and Foreign Commerce = Nontaxable Sales Tax included in Gross Sales = Othe…	873	39	25	5	0.64	0.13	0.0447
48	Total Gross Sales = Total Sales > Taxable Sales > Nontaxable Sales Tax included in Gross Sales = Tax Due > Total Prepayments > Remaining Tax = Total Amount Due > Monthly 2nd prepayment made > Monthly 1st prepayment made > Special District Tax > Use Tax Purchases = Fixture and Equipment Sales = Sale for Resale = Sale of Nontaxable Food = Nontaxable Labor included in Gross Sales = Nontaxable Sale t…	1799	80	22	20	0.28	0.25	0.0445
49	Total Gross Sales = Total Sales > Taxable Sales > Tax Due > Nontaxable Sales Tax included in Gross Sales > Total Prepayments > Monthly 2nd prepayment made > Monthly 1st prepayment made > Remaining Tax = Total Amount Due > Special District Tax > Use Tax Purchases = Fixture and Equipment Sales = Sale for Resale = Sale of Nontaxable Food = Nontaxable Labor included in Gross Sales = Nontaxable Sale t…	296	13	7	6	0.54	0.46	0.0439
50	Total Gross Sales = Total Sales > Taxable Sales > Nontaxable Sales Tax included in Gross Sales = Tax Due > Total Prepayments > Monthly 2nd prepayment made > Remaining Tax = Total Amount Due > Monthly 1st prepayment made > Special District Tax > Use Tax Purchases = Fixture and Equipment Sales = Sale for Resale = Sale of Nontaxable Food = Nontaxable Labor included in Gross Sales = Nontaxable Sale t…	897	39	12	10	0.31	0.26	0.0435
51	Total Gross Sales = Total Sales > Sale of Nontaxable Food > Taxable Sales > Tax Due = Remaining Tax = Total Amount Due > Special District Tax > Use Tax Purchases = Fixture and Equipment Sales = Sale for Resale = Nontaxable Labor included in Gross Sales = Nontaxable Sale to Federal Government = Nontaxable sale to Interstate and Foreign Commerce = Nontaxable Sales Tax included in Gross Sales = Othe…	2573	110	5	2	0.05	0.02	0.0428
52	Total Gross Sales = Total Sales > Taxable Sales > Nontaxable Sales Tax included in Gross Sales = Tax Due = Remaining Tax = Total Amount Due > Special District Tax > Use Tax Purchases = Fixture and Equipment Sales = Sale for Resale = Sale of Nontaxable Food = Nontaxable Labor included in Gross Sales = Nontaxable Sale to Federal Government = Nontaxable sale to Interstate and Foreign Commerce = Othe…	4420	186	107	53	0.58	0.28	0.0421
53	Total Gross Sales = Total Sales > Sale of Nontaxable Food > Taxable Sales > Nontaxable Sales Tax included in Gross Sales = Tax Due = Remaining Tax = Total Amount Due > Special District Tax > Use Tax Purchases = Fixture and Equipment Sales = Sale for Resale = Nontaxable Labor included in Gross Sales = Nontaxable Sale to Federal Government = Nontaxable sale to Interstate and Foreign Commerce = Othe…	1945	76	21	11	0.28	0.14	0.0391
54	Total Gross Sales = Total Sales > Taxable Sales > Tax Due > Nontaxable Sales Tax included in Gross Sales > Total Prepayments > Remaining Tax = Total Amount Due > Monthly 2nd prepayment made > Monthly 1st prepayment made > Special District Tax > Use Tax Purchases = Fixture and Equipment Sales = Sale for Resale = Sale of Nontaxable Food = Nontaxable Labor included in Gross Sales = Nontaxable Sale t…	260	10	5	5	0.5	0.5	0.0385
55	Total Gross Sales = Total Sales > Taxable Sales > Nontaxable Sales Tax included in Gross Sales = Tax Due > Total Prepayments > Monthly 1st prepayment made > Monthly 2nd prepayment made > Remaining Tax = Total Amount Due > Special District Tax > Use Tax Purchases = Fixture and Equipment Sales = Sale for Resale = Sale of Nontaxable Food = Nontaxable Labor included in Gross Sales = Nontaxable Sale t…	1241	43	11	10	0.26	0.23	0.0346
56	Total Gross Sales = Total Sales > Taxable Sales > Nontaxable Sales Tax included in Gross Sales = Tax Due > Total Prepayments > Monthly 2nd prepayment made > Monthly 1st prepayment made > Special District Tax > Remaining Tax = Total Amount Due > Use Tax Purchases = Fixture and Equipment Sales = Sale for Resale = Sale of Nontaxable Food = Nontaxable Labor included in Gross Sales = Nontaxable Sale t…	798	26	8	8	0.31	0.31	0.0326
57	Total Gross Sales = Total Sales > Taxable Sales > Nontaxable Sales Tax included in Gross Sales = Tax Due > Total Prepayments > Monthly 1st prepayment made > Remaining Tax = Total Amount Due > Monthly 2nd prepayment made > Special District Tax > Use Tax Purchases = Fixture and Equipment Sales = Sale for Resale = Sale of Nontaxable Food = Nontaxable Labor included in Gross Sales = Nontaxable Sale t…	1169	35	9	7	0.26	0.2	0.0299
58	Total Gross Sales = Total Sales > Taxable Sales > Nontaxable Sales Tax included in Gross Sales = Tax Due > Total Prepayments > Remaining Tax = Total Amount Due > Monthly 1st prepayment made > Monthly 2nd prepayment made > Special District Tax > Use Tax Purchases = Fixture and Equipment Sales = Sale for Resale = Sale of Nontaxable Food = Nontaxable Labor included in Gross Sales = Nontaxable Sale t…	2267	59	14	9	0.24	0.15	0.026
59	Total Gross Sales = Total Sales > Taxable Sales > Tax Due = Remaining Tax = Total Amount Due > Nontaxable Sales Tax included in Gross Sales > Special District Tax > Use Tax Purchases = Fixture and Equipment Sales = Sale for Resale = Sale of Nontaxable Food = Nontaxable Labor included in Gross Sales = Nontaxable Sale to Federal Government = Nontaxable sale to Interstate and Foreign Commerce = Othe…	484	11	7	5	0.64	0.45	0.0227
60	Total Gross Sales = Use Tax Purchases = Fixture and Equipment Sales = Total Sales = Sale for Resale = Sale of Nontaxable Food = Nontaxable Labor included in Gross Sales = Nontaxable Sale to Federal Government = Nontaxable sale to Interstate and Foreign Commerce = Nontaxable Sales Tax included in Gross Sales = Other Nontaxable Deductions = Total Nontaxable Deductions = Taxable Sales = Special Dist…	3234	37	4	3	0.11	0.08	0.0114
Table SFC4: Detailed information for 60 orderings containing audited tax records.
